# Supplementary material for: A Novel Dual-Ion Capacitive Deionization System Design with Ultrahigh Desalination Performance
Source: Polymers (Basel). 2022 Nov 7;14(21):4776. doi: 10.3390/polym14214776 (PMC9657313; doi:10.3390/polym14214776)
Supplement: Supplementary file 1 [file polymers-14-04776-s001.zip]

Archive with 1 entries (1 files):
- polymers-2010486-supplementary.pdf
